# Supplementary material for: Development and Formulation of Nanofiber-Based Ophthalmic Inserts for the Treatment of Fungal Keratitis
Source: Pharmaceutics. 2026 Apr 10;18(4):464. doi: 10.3390/pharmaceutics18040464 (PMC13118770; doi:10.3390/pharmaceutics18040464)
Supplement: Supplementary file 1 [file pharmaceutics-18-00464-s001.zip]

Archive with 1 entries (1 files):
- pharmaceutics-4219648-supplementary.pdf
